# Supplementary material for: Chemical and Enzymatic Synthesis of Biobased Xylo-Oligosaccharides and Fermentable Sugars from Wheat Straw for Food Applications
Source: Polymers (Basel). 2022 Mar 25;14(7):1336. doi: 10.3390/polym14071336 (PMC9003230; doi:10.3390/polym14071336)
Supplement: Supplementary file 1 [file polymers-14-01336-s001.zip]

Archive with 1 entries (1 files):
- polymers-1599954-supplementary.pdf
